# Supplementary material for: Origin and Diversification of South American Polyploid Silene Sect. Physolychnis (Caryophyllaceae) in the Andes and Patagonia
Source: Front Genet. 2018 Dec 11;9:639. doi: 10.3389/fgene.2018.00639 (PMC6297176; doi:10.3389/fgene.2018.00639)
Supplement: Supplementary file 1 [file Data_Sheet_1.xlsx]

## Sheet: Final
Supplementary Material
Origin and diversification of South American polyploid Silene sect. Physolychnis (Caryophyllaceae) in the Andes and Patagonia
Božo Frajman*, Peter Schönswetter, Hanna Weiss-Schneeweiss* and Bengt Oxelman
*Corresponding authors: bozo.frajman@uibk.ac.at, hanna.schneeweiss@univie.ac.at
Supplementary Table S1. Studied populations of Silene sect. Physolychnis from South America as shown in Fig. 1, including voucher data, diploid chromosome numbers, relative genome size (RGS) values and GenBank numbers.
ID	Taxon	Chromosome number (2n)	Number of chromosome counts	RGS ± SD	Number of individuals (RGS)	Ploidy level	psbE-petG (GenBank number)	matK (GenBank number)	ITS (GenBank number)	Country	Locality	Altitude	Ecology	Longitude W	Latitude S	Collector	Collection date	Herbarium (collection number)	Leaf length (mm)	Leaf width (mm)	Distance from the leaf basis to the point of maximal leaf width (mm)	Leaf length / Leaf width	Distance from the leaf basis to the point of maximal leaf width / Leaf length
1	Silene thysanodes Fenzl						DQ908894	-	KX757358	Equador	Prov. Pichincha: Cerro Pichincha. Hac. Montecielo on the S slopes, (N Tennis Club of Quito), upper grassland and grass paramo	3400-3800		78.4769	0.0472222	Sparre	1967-07-06	UPS (Sparre 17417)
2	Silene thysanodes Fenzl						MK217877	MK164870	KX757357	Peru	Carhuaz, Cordillera Blanca, Honcopampa, entry to Quebrada Akillpo, above the waterfall	3550	wet rocks	77.5042	9.35278	A. Hilpold	30.4.2007	BOZ PVASC 11235
3	Silene mandonii (Rohrb.) Bocquet						DQ908874	-	KX757371	Bolivia	Dep. La Paz, Prov Ingavi Miriguiri	4500		68.6672	16.7094	Erik Asplund	1921-03-10	UPS (Asplund 2894)
4	Silene argentina (Pax) Bocquet						MK217859	FJ589513	KX757356	Argentina	Córdoba, Cerro Uritorco, near Capilla del Monte	1600-1700		64.48	30.85	M. Popp	2005-11-11	GB (Popp 13347)	13	6	8.5	2.2	0.7
5	Silene argentina (Pax) Bocquet						MK217860	MK164852	MK088010	Argentina	Córdoba, Sierra de Córdoba, El Durazno near Tantí	1200	stony grasslands	64.6506	31.3328	S. Vogel	24.-26.11.1994	WU (Vogel 187b); http://herbarium.univie.ac.at/database/detail.php?ID=967343	58	10	25	5.8	0.4
6	Silene echegarayi (Hieron.) Bocquet	c. 120	2	3.19 ± 0.06	5	10x	MK217871	MK164863	KX757360	Argentina	Mendoza, Andes, between Valle de Las Le'nas and Valle Hermoso, Cuchilla de los Entumidos	2800	alpine stabilised screes	70.1478	35.1086	B. Frajman & P. Schönswetter	16.2.2008	IB (Frajman & Schönswetter 12176)	19	4	13	4.8	0.7
7	Silene chilensis (Naudin) Bocquet	c. 120	2	3.24 ± 0.05	4	10x	MK217861	MK164853	MK088011	Chile	Araucanía, Volcán Lonquimay, Cerro Colorado	1400-1900	scree field on summit	71.545	38.4186	B. Frajman & P. Schönswetter	30.1.2008	IB (Frajman & Schönswetter 12147)	46.5	12	33	3.9	0.7
8	Silene chilensis (Naudin) Bocquet						MK217862	-	KC522796	Chile	Conguilio National Park, Temuco			72	38.6667	Quin Hai-Ning	1996-01-28	PE (Herb. Quin Hai-Ning 483)	48	5	28	9.6	0.6
9	Silene cuspidata Pedersen var. inuncta Pedersen			1.47 ± 0.04	5	4x (RGS)	MK217869	MK164861	MK088012	Argentina	Neuquén, Paso de Pino Hachado, mountains S of the pass (E of the street to Aluminé)	2300	alpine screes and rocks	70.8917	38.6667	B. Frajman & P. Schönswetter	29.1.2008	IB (Frajman & Schönswetter 12149)	18.5	5	14	3.7	0.8
10	Silene chilensis (Naudin) Bocquet						-	MK164854	MK088013	Argentina	Neuquén, P. N. Lanin (Lago Rucachoroi), S slopes of Cerro Clucnú Chumpirú (S of Lago 'Norquinco)	1900	alpine screes	71.2956	39.185	B. Frajman & P. Schönswetter	31.1.2008	IB (Frajman & Schönswetter 12151)	22	6.5	15	3.4	0.7
11	Silene cuspidata Pedersen var. cuspidata			1.59 ± 0.03	4	4x (RGS)	MK217868	MK164860	KX757351	Argentina	Neuquén, P. N. Lanin (Lago Rucachoroi), S slopes of Cerro Clucnú Chumpirú (S of Lago 'Norquinco)	1900	alpine screes	71.2956	39.185	B. Frajman & P. Schönswetter	31.1.2008	IB (Frajman & Schönswetter 12152)	26	4.5	18	5.8	0.7
12	Silene chilensis (Naudin) Bocquet	c. 120	3	2.78 ± 0.10	5	10x	MK217863	MK164855	MK088014	Argentina	Neuquén, P. N. Lanin (Lago Rucachoroi), mountain pass Paso Liuco S of Lago 'Norquinco (Mellin Chufquén)	1550	pasture	71.3139	39.1917	B. Frajman & P. Schönswetter	31.1.2008	IB (Frajman & Schönswetter 12150)	39	7.5	25	5.2	0.6
13	Silene andicola Gill. ex Hook. & Arnott						MK217854	MK164847	MK088015	Argentina	Neuquén, surroundings of the lake Nahuel Huapi, Pico Belvedère	1000-1992	alpine meadows	71.6192	40.6967	S. Vogel	26.12.1969-19.1.1970	WU (Vogel 455); http://herbarium.univie.ac.at/database/detail.php?ID=967322	18.5	3.5	11.5	5.3	0.6
14	Silene andicola Gill. ex Hook. & Arnott						MK217855	MK164848	MK088016	Argentina	Neuquén, surroundings of the lake Nahuel Huapi, Pico Belvedère	1000-1992	alpine meadows	71.6167	40.6994	S. Vogel	26.12.1969-19.1.1970	WU (Vogel 456); http://herbarium.univie.ac.at/database/detail.php?ID=967323	33	6.5	23.5	5.1	0.7
15	Silene andicola Gill. ex Hook. & Arnott			1.87 ± 0.04	5	4x (RGS)	MK217856	MK164849	KX757350	Chile	Neuquén, P. N. Nahuel Huapi, Tronador: between Paso Vuriloche and Refugio Viejo (=Refugio Monte Tronador)	1550	alpine meadows and dwarf shrub communities	71.8875	41.2239	B. Frajman & P. Schönswetter	2.2.2008	IB (Frajman & Schönswetter 12154)	21	6	15.5	3.5	0.7
16	Silene chilensis (Naudin) Bocquet	c. 120	4	2.95 ± 0.08	5	10x	MK217864	MK164856	KX757359	Chile	Neuquén, P. N. Nahuel Huapi, Tronador: between Paso Vuriloche and Refugio Viejo (=Refugio Monte Tronador)	1550	alpine meadows and dwarf shrub communities	71.8875	41.2239	B. Frajman & P. Schönswetter	2.2.2008	IB (Frajman & Schönswetter 12153)	45	11	27	4.1	0.6
17	Silene chubutensis (Speg.) Bocquet			1.72 ± 0.03	5	4x (RGS)	MK217865	MK164857	MK088017	Argentina	Chubut, Valley of Río Corcovado (=Río Carrenleufú), between Corcovado and Lago Vintter	950	montane steppe and dwarf shrub community	71.3989	43.7789	B. Frajman & P. Schönswetter	4.2.2008	IB (Frajman & Schönswetter 12156)	19	1.8	1.5	10.6	0.1
18	Silene patagonica (Speg.) Bocquet	48	2	1.97 ± 0.04	5	4x	MK217875	MK164868	KX757353	Argentina	Chubut, Lago Fontana, mountain N of Lago Fontana	1400	alpine screes	71.5906	44.7994	B. Frajman	5.2.2008	IB (Frajman & Schönswetter 12161)	7.5	1.4	1	5.4	0.1
19	Silene chubutensis (Speg.) Bocquet			1.79	1	4x (RGS)	MK217866	MK164858	KX757352	Argentina	Chubut, Lago Fontana, hill at N shore of Lago Fontana	950	steppe community	71.5306	44.8878	B. Frajman & P. Schönswetter	5.2.2008	IB (Frajman & Schönswetter 12159)	10	1.5	1	6.7	0.1
20	Silene chubutensis (Speg.) Bocquet	48	3	1.80 ± 0.03	5	4x	MK217867	MK164859	MK088018	Argentina	Chubut, western surroundings of Alto Río Senguerr, between Alto Río Senguerr and Lago Fontana	900	steppe community	71.1322	44.9161	B. Frajman & P. Schönswetter	4.2.2008	IB (Frajman & Schönswetter 12158)	17	1.5	1	11.3	0.1
21	Silene densifolia (Dusen) Bocquet			1.79 ± 0.04	5	4x (RGS)	MK217870	MK164862	KX757354	Argentina	Chubut, Lago Blanco, Estancia Lago Blanco (N of Lago Blanco)	900	low-alpine steppe/scree community	71.3119	45.875	B. Frajman & P. Schönswetter	6.2.2008	IB (Frajman & Schönswetter 12162)	21.5	3	0.5	7.2	0
22	Silene sp.						MK217876	MK164869	MK088019	Chile	Ysen, Puerto Ibanez, Hill S of the village Villa Cerro Castillo W of Los Manos	500	Hill with steppe vegetation	72.2	46.1333	A. Hilpold	2006-12-02	BOZ s.n.	45	4	25	11.3	0.6
23	Silene magellanica (Desr.) Bocquet	48	3	2.25 ± 0.05	6	4x	MK217842	MK164864	MK088020	Argentina	Santa Cruz, El Chaltén: P.N. Los Glaciares (Fitzroy region), E of El Chaltén	400	steppe community	72.8189	49.3697	B. Frajman & P. Schönswetter	8.2.2008	IB (Frajman & Schönswetter 12165)	19	2	1.5	9.5	0.1
24	Silene magellanica (Desr.) Bocquet	48	2	2.10 ± 0.04	6	4x	MK217872	MK164865	KX757355	Argentina	Santa Cruz, between El Calafate and Glaciar Perito Moreno, E of the border of the national park	200	steppe community	72.7272	50.3992	B. Frajman & P. Schönswetter	11.2.2008	IB (Frajman & Schönswetter 12168)	27	3	1	9	0
25	Silene antarctica (Kuntze) Pedersen	48	2	2.40 ± 0.04	5	4x	MK217857	MK164850	MK088021	Argentina	Santa Cruz, P.N. Los Glaciares (Lago Argentino: Glaciar Perito Moreno): Península de Magallanes, Sierra Buenos Aires	800	alpine scree	72.8969	50.4758	B. Frajman & P. Schönswetter	11.2.2008	IB (Frajman & Schönswetter 12167)	26	3	1	8.7	0
26	Silene antarctica (Kuntze) Pedersen	48	3	2.29 ± 0.05	5	4x	MK217858	MK164851	MK088022	Argentina	Santa Cruz, Yacimientos Río Turbio, mountain between Yacimientos Río Turbio and the Chilean border	850	alpine scree	72.3458	51.5728	B. Frajman & P. Schönswetter	12.2.2008	IB (Frajman & Schönswetter 12170)	12	1.6	1	7.5	0.1
27	Silene magellanica (Desr.) Bocquet	48	1	2.16 ± 0.05	5	4x	MK217873	MK164866	MK088023	Argentina	Santa Cruz, Valley of Río Gallegos, along Ruta 40, c. 15 km E of Estancia La Carlota	50	steppe community	70.1586	51.7419	B. Frajman & P. Schönswetter	12.2.2008	IB (Frajman & Schönswetter 12171)	9	0.9	1.5	10	0.2
28	Silene magellanica (Desr.) Bocquet	48	1	2.22 ± 0.04	6	4x	MK217874	MK164867	MK088024	Argentina	Santa Cruz, Estrecho de Magallanes, Cabo Virgenes	20	steppe community close to the beach	68.4103	52.3578	B. Frajman & P. Schönswetter	13.2.2008	IB (Frajman & Schönswetter 12173)	30.5	2.5	1.5	12.2	0
29	Silene magellanica (Desr.) Bocquet						DQ908860	-	-	Chile	Tierra del Fuego, Estancia Los Flamencos 46 km W of rio Grande		open grazed grassland	68.15	53.7	D. M. Moore & R. N. Goodall	1971-01-04	RNG (Moore & Goodall 314)	20	2.5	1	8	0.1

## Sheet: All data
ID	Taxon	Chromosome number	Number of chromosome counts	RGS ± SD	Number of individuals (RGS)	Ploidy level	psbE-petG	matK	ITS	Lab ID	BOx	Country	Locality	Altitude	Ecology	Longitude W	Latitude S	Collector	Collection date	Herbarium (collection number)
1	Silene thysanodes Fenzl						1	-	1	S_thysanodes_7060_01227		Equador	Prov. Pichincha: Cerro Pichincha. Hac. Montecielo on the S slopes, (N Tennis Club of Quito), upper grassland and grass paramo	3400-3800		78.4769	0.0472222	Sparre	1967-07-06	UPS (Sparre 17417)
2	Silene thysanodes Fenzl						1	1	1	S_Peru_14812_4871_	BOx4006	Peru	Carhuaz, Cordillera Blanca, Honcopampa, entry to Quebrada Akillpo, above the waterfall	3550	wet rocks	77.5042	9.35278	A. Hilpold	30.4.2007	BOZ PVASC 11235
3	Silene mandonii (Rohrb.) Bocquet						1	-	1	S_mandonii_7062_01223		Bolivia	Dep. La Paz, Prov Ingavi Miriguiri	4500		68.6672	16.7094	Erik Asplund	1921-03-10	UPS (Asplund 2894)
4	Silene argentina (Pax) Bocquet						1	1	1	S_argentina_13347_02495		Argentina	Córdoba, Cerro Uritorco, near Capilla del Monte	1600-1700		64.48	30.85	M. Popp	2005-11-11	GB (Popp 13347)
5	Silene argentina (Pax) Bocquet						1	1	1	Silene argentina	http://herbarium.univie.ac.at/database/detail.php?ID=967343	Argentina	Córdoba, Sierra de Córdoba, El Durazno near Tantí	1200	stony grasslands	64.6506	31.3328	S. Vogel	24.-26.11.1994	WU (Vogel 187b); http://herbarium.univie.ac.at/database/detail.php?ID=967343
6	Silene echegarayi (Hieron.) Bocquet	c. 120	2	3.19 ± 0.06	5	10x	1	1	1	S_echegarayi_14801_4844_	BOx4000	Argentina	Mendoza, Andes, between Valle de Las Le'nas and Valle Hermoso, Cuchilla de los Entumidos	2800	alpine stabilised screes	70.1478	35.1086	B. Frajman & P. Schönswetter	16.2.2008	IB (Frajman & Schönswetter 12176)
7	Silene chilensis (Naudin) Bocquet	c. 120	2	3.24 ± 0.05	4	10x	1	1	1	S_chilensis_14791_4801_	BOx3990	Chile	Araucanía, Volcán Lonquimay, Cerro Colorado	1400-1900	scree field on summit	71.545	38.4186	B. Frajman & P. Schönswetter	30.1.2008	IB (Frajman & Schönswetter 12147)
8	Silene chilensis (Naudin) Bocquet						1	-	1	S_andicola_13302_02605		Chile	Conguilio National Park, Temuco			72	38.6667	Quin Hai-Ning	1996-01-28	PE (Herb. Quin Hai-Ning 483)
9	Silene cuspidata Pedersen var. inuncta Pedersen			1.47 ± 0.04	5	4x (RGS)	1	1	1	S_cuspidata_14798_4830_ (or BOx3997)	BOx3998	Argentina	Neuquén, Paso de Pino Hachado, mountains S of the pass (E of the street to Aluminé)	2300	alpine screes and rocks	70.8917	38.6667	B. Frajman & P. Schönswetter	29.1.2008	IB (Frajman & Schönswetter 12149)
10	Silene chilensis (Naudin) Bocquet						-	1	1	S_chilensis_14792_4805_ (or BOx3991)	BOx3992	Argentina	Neuquén, P. N. Lanin (Lago Rucachoroi), S slopes of Cerro Clucnú Chumpirú (S of Lago 'Norquinco)	1900	alpine screes	71.2956	39.185	B. Frajman & P. Schönswetter	31.1.2008	IB (Frajman & Schönswetter 12151)
11	Silene cuspidata Pedersen var. cuspidata			1.59 ± 0.03	4	4x (RGS)	1	1	1	S_cuspidata_14799_4835_ (or BOx3998)	BOx3997	Argentina	Neuquén, P. N. Lanin (Lago Rucachoroi), S slopes of Cerro Clucnú Chumpirú (S of Lago 'Norquinco)	1900	alpine screes	71.2956	39.185	B. Frajman & P. Schönswetter	31.1.2008	IB (Frajman & Schönswetter 12152)
12	Silene chilensis (Naudin) Bocquet	c. 120	3	2.78 ± 0.10	5	10x	1	1	1	S_chilensis_14793_4809_ (or BOx3992)	BOx3991	Argentina	Neuquén, P. N. Lanin (Lago Rucachoroi), mountain pass Paso Liuco S of Lago 'Norquinco (Mellin Chufquén)	1550	pasture	71.3139	39.1917	B. Frajman & P. Schönswetter	31.1.2008	IB (Frajman & Schönswetter 12150)
13	Silene andicola Gill. ex Hook. & Arnott						1	1	1	Sandicola_chilensis	http://herbarium.univie.ac.at/database/detail.php?ID=967322	Argentina	Neuquén, surroundings of the lake Nahuel Huapi, Pico Belvedère	1000-1992	alpine meadows	71.6192	40.6967	S. Vogel	26.12.1969-19.1.1970	WU (Vogel 455); http://herbarium.univie.ac.at/database/detail.php?ID=967322
14	Silene andicola Gill. ex Hook. & Arnott						1	1	1	Sandicola_chilensis	http://herbarium.univie.ac.at/database/detail.php?ID=967323	Argentina	Neuquén, surroundings of the lake Nahuel Huapi, Pico Belvedère	1000-1992	alpine meadows	71.6167	40.6994	S. Vogel	26.12.1969-19.1.1970	WU (Vogel 456); http://herbarium.univie.ac.at/database/detail.php?ID=967323
15	Silene andicola Gill. ex Hook. & Arnott			1.87 ± 0.04	5	4x (RGS)	1	1	1	S_andicola_14787_4788_	BOx3987	Chile	Neuquén, P. N. Nahuel Huapi, Tronador: between Paso Vuriloche and Refugio Viejo (=Refugio Monte Tronador)	1550	alpine meadows and dwarf shrub communities	71.8875	41.2239	B. Frajman & P. Schönswetter	2.2.2008	IB (Frajman & Schönswetter 12154)
16	Silene chilensis (Naudin) Bocquet	c. 120	4	2.95 ± 0.08	5	10x	1	1	1	S_chilensis_14794_4812_	BOx3993	Chile	Neuquén, P. N. Nahuel Huapi, Tronador: between Paso Vuriloche and Refugio Viejo (=Refugio Monte Tronador)	1550	alpine meadows and dwarf shrub communities	71.8875	41.2239	B. Frajman & P. Schönswetter	2.2.2008	IB (Frajman & Schönswetter 12153)
17	Silene chubutensis (Speg.) Bocquet			1.72 ± 0.03	5	4x (RGS)	1	1	1	S_chubutensis_14795_4817_	BOx3994	Argentina	Chubut, Valley of Río Corcovado (=Río Carrenleufú), between Corcovado and Lago Vintter	950	montane steppe and dwarf shrub community	71.3989	43.7789	B. Frajman & P. Schönswetter	4.2.2008	IB (Frajman & Schönswetter 12156)
18	Silene patagonica (Speg.) Bocquet	48	2	1.97 ± 0.04	5	4x	1	1	1	S_patagonica_14806_4866_	BOx4005	Argentina	Chubut, Lago Fontana, mountain N of Lago Fontana	1400	alpine screes	71.5906	44.7994	B. Frajman	5.2.2008	IB (Frajman & Schönswetter 12161)
19	Silene chubutensis (Speg.) Bocquet			1.79	1	4x (RGS)	1	1	1	S_chubutensis_14797_4825_	BOx3996	Argentina	Chubut, Lago Fontana, hill at N shore of Lago Fontana	950	steppe community	71.5306	44.8878	B. Frajman & P. Schönswetter	5.2.2008	IB (Frajman & Schönswetter 12159)
20	Silene chubutensis (Speg.) Bocquet	48	3	1.80 ± 0.03	5	4x	1	1	1	S_chubutensis_14796_4821_	BOx3995	Argentina	Chubut, western surroundings of Alto Río Senguerr, between Alto Río Senguerr and Lago Fontana	900	steppe community	71.1322	44.9161	B. Frajman & P. Schönswetter	4.2.2008	IB (Frajman & Schönswetter 12158)
21	Silene densifolia (Dusen) Bocquet			1.79 ± 0.04	5	4x (RGS)	1	1	1	S_densifolia_14800_4839_	BOx3999	Argentina	Chubut, Lago Blanco, Estancia Lago Blanco (N of Lago Blanco)	900	low-alpine steppe/scree community	71.3119	45.875	B. Frajman & P. Schönswetter	6.2.2008	IB (Frajman & Schönswetter 12162)
22	Silene sp.						1	1	1			Chile	Ysen, Puerto Ibanez, Hill S of the village Villa Cerro Castillo W of Los Manos	500	Hill with steppe vegetation	72.2	46.1333	A. Hilpold	2006-12-02	BOZ s.n.
23	Silene magellanica (Desr.) Bocquet	48	3	2.25 ± 0.05	6	4x	1	1	1	S_magellanica_14805_4862_ (or any other)	BOx4001	Argentina	Santa Cruz, El Chaltén: P.N. Los Glaciares (Fitzroy region), E of El Chaltén	400	steppe community	72.8189	49.3697	B. Frajman & P. Schönswetter	8.2.2008	IB (Frajman & Schönswetter 12165)
24	Silene magellanica (Desr.) Bocquet	48	2	2.10 ± 0.04	6	4x	1	1	1	S_magellanica_14804_4858_ (or any other)	BOx4002	Argentina	Santa Cruz, between El Calafate and Glaciar Perito Moreno, E of the border of the national park	200	steppe community	72.7272	50.3992	B. Frajman & P. Schönswetter	11.2.2008	IB (Frajman & Schönswetter 12168)
25	Silene antarctica (Kuntze) Pedersen	48	2	2.40 ± 0.04	5	4x	1	1	1		BOx3988	Argentina	Santa Cruz, P.N. Los Glaciares (Lago Argentino: Glaciar Perito Moreno): Península de Magallanes, Sierra Buenos Aires	800	alpine scree	72.8969	50.4758	B. Frajman & P. Schönswetter	11.2.2008	IB (Frajman & Schönswetter 12167)
26	Silene antarctica (Kuntze) Pedersen	48	3	2.29 ± 0.05	5	4x	1	1	1		BOx3989	Argentina	Santa Cruz, Yacimientos Río Turbio, mountain between Yacimientos Río Turbio and the Chilean border	850	alpine scree	72.3458	51.5728	B. Frajman & P. Schönswetter	12.2.2008	IB (Frajman & Schönswetter 12170)
27	Silene magellanica (Desr.) Bocquet	48	1	2.16 ± 0.05	5	4x	1	1	1	S_magellanica_14803_4853_ (or any other)	BOx4003	Argentina	Santa Cruz, Valley of Río Gallegos, along Ruta 40, c. 15 km E of Estancia La Carlota	50	steppe community	70.1586	51.7419	B. Frajman & P. Schönswetter	12.2.2008	IB (Frajman & Schönswetter 12171)
28	Silene magellanica (Desr.) Bocquet	48	1	2.22 ± 0.04	6	4x	1	1	1	S_magellanica_14802_4849_ (or any other)	BOx4004	Argentina	Santa Cruz, Estrecho de Magallanes, Cabo Virgenes	20	steppe community close to the beach	68.4103	52.3578	B. Frajman & P. Schönswetter	13.2.2008	IB (Frajman & Schönswetter 12173)
29	Silene magellanica (Desr.) Bocquet						1	-	-	S_chubutensis_7063_1057_		Chile	Tierra del Fuego, Estancia Los Flamencos 46 km W of rio Grande		open grazed grassland	68.15	53.7	D. M. Moore & R. N. Goodall	1971-01-04	RNG (Moore & Goodall 314)
