# Supplementary material for: Origin and Diversification of South American Polyploid Silene Sect. Physolychnis (Caryophyllaceae) in the Andes and Patagonia
Source: Front Genet. 2018 Dec 11;9:639. doi: 10.3389/fgene.2018.00639 (PMC6297176; doi:10.3389/fgene.2018.00639)
Supplement: Supplementary file 2 [file Data_Sheet_2.xlsx]

## Sheet: Sheet1
Supplementary Material
Origin and diversification of South American polyploid Silene sect. Physolychnis (Caryophyllaceae) in the Andes and Patagonia
Božo Frajman*, Peter Schönswetter, Hanna Weiss-Schneeweiss* and Bengt Oxelman
*Corresponding authors: bozo.frajman@uibk.ac.at, hanna.schneeweiss@univie.ac.at
Supplementary Table S2. GenBank numbers and voucher data of outgroup species of Silene used in phylogenetic analyses.
Taxon	ID	Lab ID (BoxTax)	ITS (GenBank number)	psbE-petG (GenBank number)	matK (GenBank number)	Collector & Collection number, Herbarium	Country	Locality
Silene acaulis L.				MK217843	MK164832	Bengt Oxelman 2419, GB	Slovenia	Kamniške Alpe, surroundings of the alp Korošica. ca. 1800 m
Silene ajanensis (Regel & Tiling) Vorosch.		6362	AJ831780			Magnus Popp 200206, UPS		Grown in the Uppsala Botanical Garden from seeds received from Olga Berkutenko, Magadan
Silene bernardina S.Watson		6371	DQ908632			A.R. Kruckeberg 3780, WTU	USA	On steep wooded slopes along Rim Drive, 3 miles above head-quarters, Crater Lake Nat. Park.
Silene caespitella F.N.Williams		7309	KX757337			KGB 113, GB
Silene caespitella F.N.Williams	A			JF970884	JF970650	Frida Eggens 96, UPS	China	Sichuan
Silene caespitella F.N.Williams	B			JF970889	JF970642	Frida Eggens 106, UPS	China	Sichuan
Silene campanulata S.Watson subsp. glandulosa Hitchcock & Maguire		6377	DQ908634			C.L. Hitchcock 20237, WTU	USA	12 Miles S.W. of Etan on Somes Bar Road
Silene davidii (Franch.) Oxelman & Lidén		13374	FN821093	JF970869	FJ58952	Frida Eggens 85, UPS	China	pass W Pundadrong (Yajiang), N side. mountain slope
Silene douglasii Hooker			JN589055			Greenberg, A.K. and Donoghue, M.J., Taxon (2011)
Silene douglasii Hooker				MK217844	MK164833	Kephart 1895, GB	USA	Oregon, Kinourias
Silene fedtschenkoana Preobr.		12132	FN821113			G.A. Lazkov 13.VII.2003, FRU	Kyrgyzstan	Fergansky Mt. R., Arslanbob
Silene firma Siebold & Zucc.				JF970901	JF970660	Anja Rautenberg 45, UPS	South Korea	Pochon
Silene hookeri Nutt. ex Torr. & A.Gray subsp. hookeri		7070	DQ908641			F. Schwartz 107, WTU	USA	Oregon, Josephine Co; 2.1 miles W of O'brien on Naue way (from Lone Montain Road)
Silene invisa C.L.Hitchc. & Maguire		6368	DQ908642			D.W. Taylor and R.E. Palmer 8289, WTU	USA	Upper Long Canyon, tributary to South Fork American River.
Silene involucrata (Cham. & Schltdl.) Bocquet		2492	X86859			Bengt Oxelman 2282, GB		Cultivated from seeds collected in Abisko, Lappland, Sweden.
Silene keiskei Miq.		2553	AJ629909			Bengt Oxelman 2345, UPS		Uppsala Botanical Garden
Silene laciniata subsp. greggii (A.Gray) C.L.Hitchc. & Maguire	A	6379	DQ908645			A.R. Kruckeberg 3862, WTU	USA	In rocky open slopes along Rustler Park road, Chiricahua Mountains 7000 feet.
Silene laciniata Cav.	B		MK088009			Vogel, Fischer & Greissl 15, WU	Mexico	Estado de Hidalgo str. 105
Silene laciniata subsp. californica (Durand) J. K. Morton				MK217845	FJ589537	Schwartz 102-2, WTU 331276	USA	California, Mendocino Co., Cow Montain BLM land east of Ukiah; About 5 miles east of East Side Road, road to Red Mt. Recreation Area.
Silene latifolia Poiret					KC171394	J Evol Biol. 2013 Feb;26(2):335-46. doi: 10.1111/jeb.12052
Silene latifolia Poiret				DQ908870		Erixon 72, UPS	Sweden	Uppland
Silene lemmonii S.Watson		7801	DQ908648			Kruckeberg 3846, WTU	USA	In black-oak-yellow pine woodlands on road from S. fork Santa Ana River to Barton Flats
Silene linnaeana Vorosch.		12532	KX757379			N. V. Pavlov, LE	Mongolia	Hangai
Silene menziesii Hooker	A		KX757296	DQ908875	FJ589540	Kruckeberg 3436, WTU	USA	California, Fresno Co., Jackass Meadows, Sierra N.F.
Silene menziesii Hooker	B		AJ409059			Holmgren & al. 2356, UPS
Silene multinervia S.Watson				DQ908876	FN821191	Henry Pollard, April 20. 1956	USA	California
Silene nepalensis Majumdar		12725	X86855			KGB 264, GB
Silene nepalensis Majumdar				JF970894	JF970635	G. and S. Miehe 01-049-16	Nepal	Mustang
Silene nigrescens (Edgew.) Majumdar		6273	X86858			KGB 217, GB	China	Diqing Pref., Da Xue Shan, 4400 m
Silene nigrescens (Edgew.) Majumdar	A			JF970893	JF970632	Frida Eggens 68, UPS	China	Yunnan
Silene nigrescens (Edgew.) Majumdar	B			JF970877	JF970637	G. and S. Miehe 05-063-05	China	Xizang
Silene nigrescens (Edgew.) Majumdar	C			JF970898	MK164834	G. Miehe, SonamCo, L. Opgenoorth 04-110-06	China	Deqen
Silene nigrescens (Edgew.) Majumdar	D			JF970878	JF970645	Miehe 05-060-01	China	Xizang
Silene oblanceolata W.W.Sm.		7483	X86884			KGB 190, GB
Silene occidentalis S.Watson		7720	DQ908656			E. B. Copeland 635, S	USA	Jonesville, Butte County, alt. 1550 m. Scattered in chaparral.
Silene oregana S.Watson		7326	DQ908657			Kruckeberg 6685, WTU	USA
Silene ostenfeldii (A.E.Porsild) J.K.Morton		7369	AJ831791			Elven et al. SUP02-141-3	Alaska	Turnagain arm, W of McHugh Creek
Silene ovata Pursh		7107	DQ908658			Proctor 2423, WTU	USA	Moist roadside bank, 1 mile E of Wallace Gap.
Silene parryi (S.Watson) C.L.Hitchc. & Maguire		7109	DQ908659			Wooten 1519, WTU		Washington state, Okanogan, Horseshoe basin. Arnold Peak, SW face, on bench with steep rocky springs and open coniferous forest.
Silene petersonii Maguire		2445	X86886			Bengt Oxelman 2239, GB		Cultivated in the Göteborg Botanical Garden (B Lawry-87)
Silene polypetala (Walter) Fernald & B.G.Schub.		6376	DQ908660			F. C. Galle 1957. III, WTU	USA	Steep, wooded hillside overlooking the Flint River, n. of county bridge ca. 75 yds.
Silene quadriloba Turcz. ex Kar. & Kir.		12438	FN821144			V. Khanmintchun and N. Idt 100099, MW	Russia
Silene regia Sims		12714	X86885					cult. in Gbg Bot. Gard.
Silene rotundifolia Nutt.		2437	X86887			Bengt Oxelman 2231, GB		Cultivated in the alpine greenhouse of the Botanical Garden in Göteborg (Flinck P-79)
Silene sachalinensis F.Schmidt		6820	KX757394	JF970866	FJ589553	Popov 1949.VII.8, LE	Russia	South Sachalin, island Moneron in the Sea of Japan...
Silene salicifolia C.L.Tang		7330	KX757372			Tang 1225, KUN	China	Wolong Balangshan silver plant reserve trench
Silene salicifolia C.L.Tang				JF970882	JF970647	Lidén 07- 29, GB	China	Sichuan
Silene samojedora (Sambuk) Oxelman				JF970859	FJ589555	Solstad & Elven SUP-04-3871, UPS	Russia	Yakutia
Silene samojedorum (Sambuk) Oxelman			KJ918499			L.L. Zanokha, 2010 S-98, LE	Russia	Taymyr peninsula
Silene scaposa B.L.Rob.		6372	DQ908664			N. H. Holmgren and P. K. Holmgren 9335, WTU	USA	Butte Mountains, canyon, 7.1 km W. of the west valley road, 52 km airline distance NW. of McGill. Elevation 2190 m.
Silene scopulorum Franch.		7480	X86856			KGB 810, GB
Silene scopulorum Franch.				JF970899	JF970658	Lidén 92 2007, UPS	China	Yunnan
Silene scouleri Hook.		7105	DQ908665	MK217846	MK164835	Drewes 335, WTU	USA	Pierce County
Silene seoulensis Nakai		7812	KX757373			Hong and Han 13420001, UPS	Korea	Mt. Balgyo, Kang Won Do
Silene sorensenis (B.Boivin) Bocquet		7702	AJ831789	AJ634217	FJ589560	Eggens 48, UPS	Denmark	Kangerlussuaq/Søndre Strømfjord. S slope of "Køkkenfjeldet". Above quarry, c. 1 km E of Kangerlussuaq along road leading to the ice cap. On gravelly bare soil.
Silene stellata Lapeyr.		7798	DQ908668	DQ908891	FJ589561	R. Dale Thomas Bot. 311, WTU 242015	USA	Louisiana, Ouachita, 3 miles W. of Spencer, D'Loutre, Spring Branch
Silene subciliata B.L. Rob.			AY116478			Burleigh, J. G. and Holtsford, T. P., Rhodora (2002)
Silene suksdorfii B.L.Rob.	A	12385	DQ908670			Galland 85-170, WTU
Silene suksdorfii B.L.Rob.	B	7067	DQ908671	MK217847	MK164836	N. Galland 312867, WTU	USA	Okanogan Co: Okanogan National forest, E-facing slope above Crater Lake, 1 m NE of Mt Bigelow, boulderfield, 7600 feet
Silene tolmatchevii Bocquet		6832	KX757395			Olenin 659, LE	Russia	Lena river...
Silene uniflora Roth				DQ908895	FJ589565	P. Erixon 73, UPS	Sweden	Uppland
Silene uralensis (Rupr.) Bocquet	A	14348	KX757345			Brysting AK-4645-4	Canada	Bellot Strait,Samlet i Depot Bay, ved Bellot Strait, Nunavut, Canada 20-25. august 2004, N 72o00'56'', W 94o13'48''. Vokste fuktig på myrtuer.
Silene uralensis (Rupr.) Bocquet	B	6364	AJ831783	AJ634220	MK164837	Fredskild and Dalgaard 87837, C	Greenland	Disko, Nordfjord, Kugssinerssuaq, W5
Silene uralensis (Rupr.) Bocquet	C	7023	AJ831784	AJ634214	MK164838	Inger Skrede SUP02-38-8	Greenland	ca 50m behind the airfield, N
Silene uralensis (Rupr.) Bocquet	D	6432	AJ831785			Lidén 301, UPS	Mongolia
Silene uralensis (Rupr.) Bocquet	E	7053	KX757347			Anja Rautenberg 72, UPS	Norway	Soer-Trondelag, Oppdal, Vårstigen. Opp fra foerste parkeringsplass v/E6 nord for Kongsvold fjellstue. Mellom Hoegsnyta og Nordre Knutshoegn
Silene uralensis (Rupr.) Bocquet	F	7681	AJ831782	AJ634219	MK164839	Magnus Popp 1064, UPS	Sweden	Meadow along footpath in Kårsavagge, 6 km from Abisko. Rich meadow
Silene uralensis var. apetala	G	7614	KX757348			Magnus Popp 1052, UPS	Cultivated Plants	Botanical garden, Uppsala
Silene uralensis (Rupr.) Bocquet	H	7029	KX757344			Anja Rautenberg 65, UPS	Alaska	Teller, coast/cliffs W of Teller
Silene uralensis (Rupr.) Bocquet	I	7587	AJ831781			Reidar Elven et al. SUP02-1002-2	Alaska	Teller, coast/cliffs W of Teller
Silene uralensis (Rupr.) Bocquet	J		KM011961			Y. V. Mikahylova 17/07/10, GA	Russia	Chukotka
Silene uralensis (Rupr.) Bocquet	K			MK217848	JF970641	Lidén 24-301 2004, GB	Mongolia
Silene uralensis (Rupr.) Bocquet	L			no	MK164840	Krasnikov et al. 1980.VII.20, LE
Silene uralensis (Rupr.) Bocquet	M			MK217849	MK164841	Reidar Elven et al. SUP02-1002-3
Silene uralensis (Rupr.) Bocquet	N			MK217850	MK164842	V. Petrovskij & Tikhmenev, MAG
Silene verecunda S.Watson	A	6366	DQ908673	MK217851	MK164843	A. R. Kruckeberg 3821, WTU	USA	North slopes of Mount Waterman, Angeles Crest Highway, San Gabriel Mts
Silene verecunda S.Watson	B	6370	AJ629910	AJ831762	MK164844	M. Egger 886, WTU	USA	along trail up Sugarloaf Ridge towards Sugarloaf Peak, ca. 2.o mi. WSW above trailhead near summut of Wildhorse Meadow Rd.
Silene verecunda S.Watson	C	7065	KX757362	MK217852	MK164845	Clokey 7514, UPS	USA	Levell Canyon, Steep, north, gravelly slope.
Silene villosula (Trautv.) V.V.Petrovsky & Elven		12392	KX757381			B. A. Yurtsev, LE	Russia	Far east.
Silene violascens (Tolm.)		12596	KX757343			H. Solstad and R. Elven 04/1353, O	Russia	Lena R. east bank: Verkhoyansk Mts, mountains 3-4 km NE of Chekurovka village.
Silene virginica L.		7066	DQ908674	MK217853	MK164846	C. Ritchie Bell 191055, WTU	USA	Buncombe Co: Ascheville
Silene viscosa Pers.		7705	FN821148			Anja Rautenberg 104, UPS	Sweden	St. Alen, Bråviken
Silene zawadzkii Herbich	A	12837	KX757364			Starlinger, WU
Silene zawadzkii Herbich	B	17863	KX757363			Černoch F. 47354, M	Romania	Montes Ceahlau (Romania, Carpathi orientales), ad semitam inter prata ”Poiana Macilor” et casam alpinam Dochia.
Silene zawadzkii Herbich	C			AJ634215	FJ589568	Oxelman 2241 1994, GB	Greece

## Sheet: Sheet2
AJ409059	FJ58952	AJ634214				61
AJ629909	FJ589537	AJ634215				21
AJ629910	FJ589540	AJ634217				24
AJ831780	FJ589553	AJ634219				106
AJ831781	FJ589555	AJ634220
AJ831782	FJ589560	AJ831762
AJ831783	FJ589561	DQ908870
AJ831784	FJ589565	DQ908875
AJ831785	FJ589568	DQ908876
AJ831789	FN821191	DQ908891
AJ831791	JF970632	DQ908895
AY116478	JF970635	JF970859
DQ908632	JF970637	JF970866
DQ908634	JF970641	JF970869
DQ908641	JF970642	JF970877
DQ908642	JF970645	JF970878
DQ908645	JF970647	JF970882
DQ908648	JF970650	JF970884
DQ908656	JF970658	JF970889
DQ908657	JF970660	JF970893
DQ908658	KC171394	JF970894
DQ908659		JF970898
DQ908660		JF970899
DQ908664		JF970901
DQ908665
DQ908668
DQ908670		S_acaulis_13348_2561_
DQ908671		S_laciniata_californica_7310_1053
DQ908673		S_uralensis_14594_4638_
DQ908674		S_uralensis_BOx4971and7587_1086_AJ831760
FN821093	S_douglasii_12223_4092_	S_verecunda_BOx2472_and7065_1059_JF970907
FN821113	S_nigrescens_14615_4609_	S_verecunda_BOx2759and6366_1152_partDQ908896
FN821144	Suralensis_BOx4971_7026	S_virginica_BOx2473and7066_1060_partDQ908897
FN821148	Suralensis_BOx4983_6805	Sdouglasii_BOx3230_12223_mix6381_1063
JN589055	Suralensis_BOx4985_14302	Ssuksdorfii_BOx2724_and7067_1056_partDQ908893
KJ918499	BOx1893	Suralensis_BOx4985_short
KM011961	BOx1907	7105_1235_BOx2383_partDQ908888
KX757296	BOx2016
KX757337	BOx2383_7105
KX757343	BOx2472
KX757344	BOx2473
KX757345	BOx2479
KX757347	BOx2724
KX757348	BOx2759
KX757362
KX757363
KX757364
KX757372
KX757373
KX757379
KX757381
KX757394
KX757395
X86855
X86856
X86858
X86859
X86884
X86885
X86886
X86887
